# Supplementary material for: Inhibition of the Human Hsc70 System by Small Ligands as a Potential Anticancer Approach
Source: Cancers (Basel). 2021 Jun 11;13(12):2936. doi: 10.3390/cancers13122936 (PMC8230956; doi:10.3390/cancers13122936)
Supplement: Supplementary file 1 [file cancers-13-02936-s001.zip]

Archive with 1 entries (1 files):
- cancers-1257798-supplementary.pdf
